# Supplementary material for: Population Genetic Data for 23 STR Loci of the Black Caribbean Ethnic Group in Honduras
Source: Genes (Basel). 2026 Apr 22;17(5):496. doi: 10.3390/genes17050496 (PMC13205363; doi:10.3390/genes17050496)
Supplement: Supplementary file 1 [file genes-17-00496-s001.zip]

Archive with 1 entries (1 files):
- SupplementaryFile_S1_AlleleFrequencies_BlackCaribbean.xlsx
