# Supplementary material for: Population Genetic Data for 23 STR Loci of the Black Caribbean Ethnic Group in Honduras
Source: Genes (Basel). 2026 Apr 22;17(5):496. doi: 10.3390/genes17050496 (PMC13205363; doi:10.3390/genes17050496)
Supplement: Supplementary file 1 [file genes-17-00496-s001.zip › SupplementaryFile_S1_AlleleFrequencies_BlackCaribbean.xlsx]

## Sheet: Cover
Supplementary File S1
Population genetic data for 23 autosomal STR loci (PowerPlex Fusion 6C System)
in the Black Caribbean (Negro Inglés) ethnic group in Honduras
Study Information
Population: Black Caribbean (Negro Inglés) — Honduras
Sample size: N = 100 unrelated individuals
Sampling location: Department of Islas de la Bahía (Roatán, Utila, Guanaja)
Amplification kit: PowerPlex Fusion 6C System (Promega Corporation)
Genotyping instrument: Applied Biosystems 3500 Genetic Analyzer
Analysis software: Genepop v4.2; Arlequin v5.3.2.2
Bonferroni-corrected HWE threshold: α = 0.0022 (0.05/23)
Sheet Contents
Sheet 'Allele_Frequencies' — Allele designations and frequencies per locus, plus per-locus
forensic statistics: N, Ho, He, PD, CE, PIC, MAF, HWE p-value
Abbreviations
N = Sample size (number of chromosomes / 2 = 100 individuals)
Ho = Observed heterozygosity
He = Expected heterozygosity (Hardy–Weinberg)
PD = Power of Discrimination
CE = Chance of Exclusion (probability of paternity exclusion)
PIC = Polymorphic Information Content
MAF = Minimum Allele Frequency (used for rare-variant correction)
p = Hardy–Weinberg equilibrium exact-test p-value (2000 shufflings)
* = Nominally significant (p < 0.05) but NOT significant after Bonferroni correction
Citation
[Authors]. Population Genetic Data for 23 Autosomal STR Loci of the Black Caribbean
Population in Honduras. [Journal, Year]. DOI: [to be assigned]
Data Use
These data are released for research and forensic purposes. Users must: (1) cite this
publication; (2) refrain from re-identification attempts; (3) avoid discriminatory use;
(4) acknowledge the Black Caribbean community of Honduras in derivative works.

## Sheet: Allele_Frequencies
Honduras — Black Caribbean (Negro Inglés) | Population genetic data for 23 autosomal STR loci | N = 100
Allele	D3S1358	D1S1656	D2S441	D10S1248	D13S317	Penta E	D16S539	D18S51	D2S1338	CSF1PO	Penta D	TH01	VWA	D21S11	D7S820	D5S818	TPOX	D8S1179	D12S391	D19S433	SE33	D22S1045	FGA
2.2											0.13
5						0.08					0.045	0.01
6						0.005					0.02	0.17			0.01		0.09
7						0.11				0.065	0.095	0.42				0.01	0.015
8			0.01		0.01	0.18	0.02			0.07	0.125	0.21			0.165	0.02	0.28					0.01
9	0.005				0.02	0.045	0.255			0.04	0.185	0.14			0.15	0.025	0.245			0.015
9.3												0.05
10			0.115		0.045	0.01	0.12	0.005		0.285	0.105				0.27	0.035	0.08	0.02		0.015		0.03
11	0.01	0.04	0.26	0.035	0.275	0.02	0.27			0.235	0.135		0.01		0.23	0.305	0.26	0.035		0.075		0.15
11.3			0.015
12	0.02	0.01	0.19	0.08	0.505	0.115	0.145	0.015		0.25	0.06				0.145	0.44	0.03	0.095		0.07		0.045
12.2																				0.05	0.005
12.3			0.02
13	0.015	0.105	0.03	0.16	0.125	0.09	0.185	0.085		0.045	0.095		0.02		0.02	0.14		0.17		0.245	0.02
13.2																				0.085
14	0.08	0.28	0.335	0.4	0.02	0.095	0.005	0.09		0.01	0.005		0.055		0.01	0.015		0.34		0.19	0.03	0.075
14.2																				0.08	0.02
14.3		0.01
15	0.315	0.175	0.025	0.205		0.055		0.205					0.25			0.005		0.185	0.09	0.08	0.09	0.25
15.2	0.005																			0.055
15.3		0.02
16	0.285	0.15		0.12		0.08		0.155	0.015				0.24			0.005		0.115	0.045	0.02	0.095	0.21
16.1																							0.005
16.2																				0.02
16.3		0.095
17	0.205	0.025				0.08		0.145	0.095				0.19					0.04	0.2		0.08	0.225
17.3		0.07
18	0.06	0.005				0.025		0.09	0.025				0.165						0.235		0.09	0.005	0.015
18.3		0.015
19						0.01		0.135	0.155				0.055						0.21		0.125		0.065
19.2																							0.005
20								0.04	0.08				0.015						0.105		0.09		0.08
21								0.02	0.16										0.055		0.03		0.12
21.2																					0.015
22								0.015	0.16										0.02		0.04		0.19
23									0.075										0.035		0.005		0.18
23.2																					0.02
24									0.07										0.005				0.19
24.2																					0.015
25									0.125														0.06
25.2																					0.035
26									0.03														0.055
26.2																					0.03
27														0.06									0.015
27.2																					0.06
28									0.01					0.205							0.01		0.005
28.2																					0.045
29														0.205
29.2																					0.01
30														0.18
30.2														0.005							0.035
31														0.13
31.2														0.065							0.005
32														0.01
32.2														0.07
33														0.01
33.2														0.04
34														0.005
35														0.015
46.2																							0.015
Sample size (N)	100	100	100	100	100	100	100	100	100	100	100	100	100	100	100	100	100	100	100	100	100	100	100
Observed heterozygosity (Ho)	0.78	0.84	0.8	0.76	0.63	0.91	0.82	0.87	0.82	0.79	0.86	0.78	0.79	0.83	0.83	0.66	0.79	0.77	0.8	0.86	0.91	0.81	0.84
Expected heterozygosity (He)	0.7706	0.8447	0.7725	0.7541	0.6541	0.9042	0.796	0.8732	0.8858	0.7922	0.8843	0.7321	0.8139	0.8561	0.8069	0.6946	0.7823	0.7998	0.839	0.8709	0.935	0.8157	0.8673
Power of Discrimination (PD)	0.9072	0.9536	0.8992	0.8956	0.831	0.9746	0.921	0.9616	0.9668	0.9192	0.9683	0.8774	0.9326	0.9541	0.9254	0.8568	0.8972	0.927	0.9427	0.9616	0.9806	0.9311	0.9623
Chance of Exclusion (CE)	0.5625	0.6753	0.599	0.527	0.3284	0.8159	0.6367	0.7346	0.6367	0.5806	0.7147	0.5625	0.5806	0.6559	0.6559	0.3691	0.5806	0.5446	0.599	0.7147	0.8159	0.6177	0.6753
Polymorphic Information Content (PIC)	0.7306	0.8228	0.7337	0.7163	0.5999	0.8912	0.7601	0.8549	0.8696	0.7569	0.8678	0.6889	0.7829	0.8348	0.7738	0.6423	0.7436	0.7697	0.8144	0.8539	0.9261	0.7851	0.8482
Minimum Allele Frequency (MAF)	0.028	0.0293	0.0284	0.0276	0.0253	0.0315	0.0288	0.0302	0.0288	0.0282	0.0299	0.028	0.0282	0.0291	0.0291	0.0258	0.0282	0.0278	0.0284	0.0299	0.0315	0.0286	0.0293
HWE p-value (exact test)	0.1015	0.373	0.4915	0.2045	0.903	0.716	0.9835	0.709	0.0945	0.8325	0.9155	0.1015	0.742	0.52	0.381	0.361	0.12	0.2485	0.032	0.131	0.385	0.6885	0.153
Combined Power of Discrimination (CPD)			>99.9999%
Combined Chance of Exclusion (CCE)			>99.9999%
Notes:
• p-values based on exact test with 2,000 shufflings (Genepop v4.2).
• Bonferroni correction applied: α = 0.0022 (0.05 / 23 loci). No locus significant after correction.
• * = Nominally significant (p < 0.05) but not retained after Bonferroni correction.
• Combined statistics calculated using the product rule with theta correction (θ = 0.01).
• MAF values are approximate minimum allele frequencies used for rare-variant adjustments.
